# Supplementary material for: Comparison of vaccine-induced immune thrombocytopenia and thrombosis cases following two adenovirus-vectored COVID-19 vaccines
Source: Commun Med (Lond). 2025 May 10;5:168. doi: 10.1038/s43856-025-00891-x (PMC12065847; doi:10.1038/s43856-025-00891-x)
Supplement: Supplementary file 3 — Supplementary data 1 [file 43856_2025_891_MOESM3_ESM.xlsx]

## Sheet: Sheet1
Week ending	Number of VITT cases
	ADS26.COV2.S N=69	ChAdOx1 nCoV-19 n=205
2020-10-05	1
2020-10-12
2020-10-19
2020-10-26
2020-11-02
2020-11-09
2020-11-16
2020-11-23
2020-11-30
2020-12-07
2020-12-14
2020-12-21
2020-12-28
2021-01-04
2021-01-11
2021-01-18		1
2021-01-25
2021-02-01		2
2021-02-08		1
2021-02-15		3
2021-02-22		8
2021-03-01		10
2021-03-08		11
2021-03-15		16
2021-03-22	3	22
2021-03-29	1	24
2021-04-05	5	35
2021-04-12	1	22
2021-04-19	10	5
2021-04-26	5	10
2021-05-03	2	17
2021-05-10	1	7
2021-05-17	3	9
2021-05-24	4	2
2021-05-31
2021-06-07	1
2021-06-14	3
2021-06-21	1
2021-06-28	1
2021-07-05	4
2021-07-12	4
2021-07-19	4
2021-07-26
2021-08-02	2
2021-08-09	3
2021-08-16	2
2021-08-23
2021-08-30	1
2021-09-06	2
2021-09-13	1
2021-09-20
2021-09-27	2
2021-10-04
2021-10-11
2021-10-18	1
2021-10-25	1
